# Supplementary material for: A citizen science model turns anecdotes into evidence by revealing similar characteristics among Gifted Word Learner dogs
Source: Sci Rep. 2023 Dec 14;13:21747. doi: 10.1038/s41598-023-47864-5 (PMC10721640; doi:10.1038/s41598-023-47864-5)
Supplement: Supplementary file 1 — Supplementary Information 1. [file 41598_2023_47864_MOESM1_ESM.xlsx]

## Sheet: Legend
Abbreviated Name of variable	Complete name of variable	Number of question in the questionnaire	Meaning of variables	Comments
Name	Name	1	Name of the dog
Sex	Sex	2	1- Female 0 - Male
Neutered	Reproductive Status	3	1- Neutered/castrated 0- Intact
Birthdate ‎	Birthdate ‎	4	dd/mm/yyyy
VATDate	Vocabulary Assessment Test Date	Not in the questionnaire	The date in which the VAT was conducted
AgeAtTest	Age at time of VAT	Not in the questionnaire	Calculated from Birthdate ‎and VATDate
April 2023	April 2023	Not in the questionnaire	Used to calculate the time elapsing between the VATDate and the owner's estimation of the dogs' vocabulary size (NToyEstimatesApril23)
TimeToEste	Time to Estimate	Not in the questionnaire	The time that elapsed between the VATDate and April 2023
ToysVATConfirmed	Toys confirmed in the VAT	Not in the questionnaire	The number of toys the dog successfully retrieved during the VAT.
ToysTestedVAT	Toys tested in the VAT	Not in the questionnaire	The number of toys upon which the dog was tested during the VAT.
VATAccuracy	VAT Accuracy	Not in the questionnaire	Measurement of the dog success during the VAT, calculated by dividing ToysVATConfirmed in ToysTestedVAT
VATChanceLevel	Maximum Chance level during the VAT	Not in the questionnaire	The chance level during the VAT, estimated conservatively as the lowest number of toys available on the floor from which the dog could choose (see the manuscript for complete description).
NToyEstimatesApril23	Number of toys estimated in April 2023	Not in the original questionnaire	The number of toys the owners estimated that the dogs knew in April 2023.
Breed	Dog breed	5	Dog breed
DogOrigin	Dog origin	6	From where did the owners obtain the dog: breeder, farm, rescued
AgeAdopted	Age at time of adoption	7	How old (in weeks) was the dog, when it arrived at the owner's house.
NDogsInPast	Number of dogs owned in the past	8	How many dogs did the owner owne in the past: 1= one dog 2= two dogs 3 = three dogs >=4 = four or more dogs.
‎AnotherDogHome	‎Another dog in the home	9	Is there another dog in the house? 1= yes 0= no
‎PreviousGWLdogs	Previously owned a GWL dog	10	Did the owner own dogs that had a vocabulary of more than three toys in the past? 1 = yes 0 = no
LeisureTraining	Participation in leisure training activities	11	Does the owner participate with the dog in any type of leisure training activities? 1 = yes 0 = no
PlayFrequency	Play frequency	12	How many times per week does the owner play with the dog fetching object by names.
OwnerTrainingExperience	Owner's dog training experience	13	What is the level of experience that the dog owner has in dog training: novice; current dog is the first, experienced; owned several dogs in the past, self-educated; owned ‎several dogs in the past and interested in learning dog training methods, dog trainer; has official ‎certification‎
NCaretakers	The number of caretakers in the house	Added after the original questionnaire	The number of people that live in the house and take care of the dog.
SessionDuration	Session Duration	15	The estimated duration of routine play session (in minutes).	The owners answers were grouped in to 4 time durations.
ProfHelp	Professional help	16	Where the owners acquired their knowledge of dog training: YTB- YouTube DS- dog school PT- private trainer N- No source of knowledge acquisition
ToyNameTraining	Intentionally training object label learning	14	Did the owner intentionally train the dogs learned names of toys? 1 = yes 0 = no
LearnDuration ‎	Estimated time required to learn the label of a new object	17	How much time in the dog needs to learn the name of the new toy: 1- in minutes 2- in 1 or days	The owners answers were grouped: reports about durations of between 1-60 minutes, were considered a learning duration of minutes. Time durations of one or two days, were grouped to days.

## Sheet: Data
Name‎	Sex	Neutered	Birthdate ‎	VATDate	AgeAtTest	2023-04-01	TimeToEste	ToysVATConfirmed	ToysTestedVAT	VATAccuracy	VATChanceLevel	NToyEstimatesApril23	Breed	DogOrigin	AgeAdopted	NDogsInPast	‎AnotherDogHome	‎PreviousGWLdogs	LeisureTraining	PlayFrequency	OwnerTrainingExperience	NCaretakers	SessionDuration	ProfHelp	ToyNameTraining	LearnDuration ‎
Basket	1	1	2018-07-07	17/10/2021	3.33	2023-01-04	1.48	32	39	0.82	0.0625	50	Border collie	Breeder	8	1	0	0	1	7	SelfEducated	2	1-10	N	1	1
Bear	0					2023-01-04	2.26	29	38	0.76	0.0625	60	Border collie
Binti	1	0	2020-10-02	24/03/2021	1.13	2023-01-04	2.05	9	16	0.56	0.09	100	Border collie	Farm	9	>=4	0	1	1	7	SelfEducated	2	20-30	DS, PT, YTB	1	1
Bryn	0	1	23/12/2014	24/07/2021	6.68	2023-01-04	1.71	28	45	0.62	0.0625	85	Border collie	Breeder	8	1	0	1	1	7	SelfEducated	4	10-20	DS	0	1
Gaia	1	1	25/05/2018	2020-06-03	1.81	2023-01-04	3.11	15	24	0.63	0.0625	180	Border collie	Breeder	8	0	0		0	7	SelfEducated	2	1-10	PT	0	1
Ganeshani	1	1	2018-03-09	2021-08-01	2.38	2023-01-04	2.26	47	52	0.9	0.0625	100	Border collie	Breeder	9	>=4	0	0	1	7	SelfEducated	2	20-30	PT	1	1
Harvey	0	0	2018-08-08	2021-08-11	3.3	2023-01-04	1.41	69	85	0.81	0.0625	159	Border collie	Breeder	8.5	1	0	0	1	7	SelfEducated	2	20-30	DS, YTB	1	1
Hijinx	1				0.34	2023-01-04		21	25	0.84	0.0625		Border collie
Jasper	0	1	13/08/2019	2021-06-12	2.35	2023-01-04	1.34	86	93	0.92	0.0625	100	Border collie	Breeder	8	0	0		0	7	Novice	2	30-60	N	0	1
Jaxon	0							6	15	0.4	0.09		Border collie
Lala	1					2023-01-04	2.2	65	69	0.94	0.0625	100	Border collie
Lexi	1	1	2019-01-03	2021-09-01	1.89	2023-01-04	2.26	15	32	0.47	0.0625	114	Border collie	Breeder	8	>=4	0	0	1	7	SelfEducated	2	20-30	DS, PT	0	1
Max	0	0	27/10/2018	2019-02-08	0.78	2023-01-04	3.72	27	33	0.82	0.0625	230	Border collie	Breeder	8	2	1	0	1	2	DogTrainer	2	20-30	N	1	1
Miso	0	1	2018-12-10	21/02/2021	2.4	2023-01-04	2.14	60	63	0.95	0.0625	170	Border collie	Breeder	9	0	1		1	7	SelfEducated	2	10-20	DS, PT, YTB	0	2
Nalani	1	1	2013-02-09	20/11/2019	6.31	2023-01-04	3.41	34	39	0.87	0.0625	175	Border collie	Breeder	8	>=4	0	0	1	7	Experienced	2	10-20	N	0	1
Oliva	1	0	2015-12-08	22/06/2020	4.93	2023-01-04	2.81	12	22	0.55	0.0625	21	Border collie	Breeder	10	>=4	2	0	1	7	DogTrainer	1	1-10	YTB	0	1
Oscar	0	1	21/01/2021	2023-09-02	2.08	2023-01-04	0.14	12	16	0.75	0.09	16	Border collie	Breeder	6.5	0	0		1	7	SelfEducated	2	10-20	PT	0	2
Pippin	0	1	2011-04-09	2021-02-01	9.47	2023-01-04	2.28	38	43	0.88	0.0625	85	Border collie	Breeder	7	>=4	1	0	1	7	SelfEducated	1	30-60	PT	1	1
Rapha	0	1	25/07/2016	23/10/2021	5.32	2023-01-04	1.46	40	40	1	0.0625	100	Border collie	Breeder	10	2	0	0	0	7	SelfEducated	2	20-30	YTB	0	1
Rico	0	0	22/03/2016	30/05/2020	4.25	2023-01-04	2.88	16	16	1	0.09	100	Border collie	Breeder	12	0	0		0	7	Novice	2	1-10	N	0	1
Roy	0	1	21/08/2010	2021-09-12	11.47	2023-01-04	1.33	52	55	0.95	0.0625	100	Border collie	Farm	7	1	0	0	0	7	Novice	2		N	0	2
Squall	0	1	2016-11-04	2020-02-01	3.78	2023-01-04	3.29	15	20	0.75	0.0625	160	Border collie	Breeder	8	>=4	1	0	1	7	DogTrainer	2	1-10	DS	0	1
Whisky	1	0	2014-04-01	25/05/2018	4.45	2023-01-04	4.92	54	59	0.92	0.0625	200	Border collie	Breeder	8	0	0		1	7	Novice	2	1-10	DS	0	1
Brody	0	0	27/02/2020	2021-07-02	0.96	2023-01-04		9	16	0.56	0.125		Border collie cross	Farm	9	1	0	0	1	3	SelfEducated	2	10-20	YTB	0	1
Buddy	0	0	27/02/2020	2021-10-01	0.88	2023-01-04		55	72	0.76	0.0625		Border collie cross	Farm	9	0	0		0	7	SelfEducated	2	20-30	YTB	1	1
Luna	1	1	2016-12-10	2022-05-05	5.64	2023-01-04	0.92	8	11	0.73	0.125	20	Border collie cross	Farm	8	1	0	0	1	3	SelfEducated	2	1-10	DS, YTB	0	1
Shira	1	1	2017-11-01	24/02/2023	6.21	2023-01-04	0.1	26	32	0.81	0.0625	50	Border collie cross	Rescued	8	>=4	1	1	0	7	Experienced	2	1-10	PT, DS	0	1
Gadget	0	1	2020-01-03	2023-07-02	2.98	2023-01-04	0.15	21	31	0.68	0.0625	35	Blue heeler X Australian shepherd ‎	Breeder	6	2	0	0	0	7	SelfEducated	2	20-30	PT	1	2
Jesse	0	1	27/05/2015	2022-06-07	7.21	2023-01-04	0.75	48	59	0.81	0.0625	68	Corgi	Breeder	8	>=4	1	0	0	7	Experienced	2		N	0	1
Captain	0	0	27/01/2020	15/06/2021	1.4	2023-01-04	1.82	30	40	0.75	0.0625	85	German Shepherd	Breeder	7.5	0	1		1	2	DogTrainer	1	30-60	YTB	0	1
Augie	0	1	2020-07-06	13/03/2023	2.8	2023-01-04	0.05	22	23	0.96	0.0625	25	Labrador	Breeder	72	>=4	0	0	0	7	Experienced	2	1-10	N	0	1
Gucci	1	1	22/03/2016	26/10/2021	5.68	2023-01-04		41	57	0.72	0.0625		Labrador	Rescued	6	1	0	0	1	7	DogTrainer	1	10-20	DS	0	1
Serpa	0					2023-01-04		8	12	0.67	0.125		Labrador
Mugsy	1	1	2018-07-05	18/02/2021	2.83	2023-01-04	2.14	11	20	0.55	0.0625	75	Mini Australian shepherd ‎	Breeder	8	1	0	0	0	7	SelfEducated	2	1-10	YTB	0	2
Remi	1	1	2020-02-05	31/01/2022	1.78	2023-01-04		15	18	0.83	0.09		Miniature Poodle X Golden	Breeder	8	0	0		1	7	Novice	2	30-60	N	0	2
Harry Potter	0	1	29/01/2019	18/01/2021	2	2023-01-04	2.23	10	12	0.83	0.125	16	Mongrel	Rescued	4	1	0	0	0	4	SelfEducated	1	1-10	YTB	0	2
Huckleberry	0	1	15/06/2014	2021-08-01	6.66	2023-01-04	2.26	31	50	0.62	0.0625	100	Pekingese	Breeder	8	>=4	0	0	0	4	Novice	2	20-30	N	1	1
Miho	1	1	18/05/2019	2022-10-02	2.78	2023-01-04		5	7	0.71	0.125		Pomeranian	Breeder	7	>=4	0	0	0	7		1	10-20	N	0	2
Wow	1	1	2015-01-02	2022-12-03	7.21	2023-01-04		9	19	0.47	0.09		Pomeranian	Breeder	8	1	0	0	0	2	Novice	2	1-10	DS	0	2
Darcy	1	1	25/09/2019	2022-06-11	3.16	2023-01-04	0.41	13	26	0.5	0.0625	37	Poodle	Breeder	8	1	0	0	1	7	Novice	2	10-20	DS	0	1
Bethoven	0			23/10/2021		2023-01-04	1.46	37	42	0.88	0.0625	40	Shih Tzu
